# Supplementary material for: Revealing the Dependency of Dye Adsorption and Photocatalytic Activity of ZnO Nanoparticles on Their Morphology and Defect States
Source: Nanomaterials (Basel). 2023 Jul 3;13(13):1998. doi: 10.3390/nano13131998 (PMC10343547; doi:10.3390/nano13131998)
Supplement: Supplementary file 1 [file nanomaterials-13-01998-s001.zip]

Archive with 1 entries (1 files):
- nanomaterials-2490351-supplementary.pdf
